# Supplementary material for: How Can Out-of-Hospital Cardiac Arrest (OHCA) Data Collection in Slovenia Be Improved?
Source: Medicina (Kaunas). 2023 May 30;59(6):1050. doi: 10.3390/medicina59061050 (PMC10302052; doi:10.3390/medicina59061050)
Supplement: Supplementary file 1 [file medicina-59-01050-s001.zip]

Archive with 1 entries (1 files):
- medicina-2396707-supplementary.pdf
